# Supplementary material for: Dysregulated miRNAs Targeting Adiponectin Signaling in Colorectal Cancer
Source: Int J Mol Sci. 2025 Jul 25;26(15):7196. doi: 10.3390/ijms26157196 (PMC12346623; doi:10.3390/ijms26157196)
Supplement: Supplementary file 1 [file ijms-26-07196-s001.zip]

Archive with 4 entries (4 files):
- Supplemenary Tables S1,S2,S3,S4.pdf
- Supplementary Figure S2.pptx
- SupplementaryFigure S1_07.05.25.pdf
- SupplementaryTables S5, S6.pdf
